# Supplementary material for: Medium Composition Determines the Dynamics of Boar In Vitro Sperm Capacitation-Associated Events
Source: Int J Mol Sci. 2026 May 19;27(10):4567. doi: 10.3390/ijms27104567 (PMC13206783; doi:10.3390/ijms27104567)
Supplement: Supplementary file 1 [file ijms-27-04567-s001.zip]

Archive with 1 entries (1 files):
- ijms-4298754-supplementary.pdf
